# Supplementary material for: Analysis of Global Sumoylation Changes Occurring during Keratinocyte Differentiation
Source: PLoS One. 2012 Jan 23;7(1):e30165. doi: 10.1371/journal.pone.0030165 (PMC3264615; doi:10.1371/journal.pone.0030165)
Supplement: Table S1 — (XLS) [file pone.0030165.s007.xls]

## Sheet: Class Analysis Table
	Title:	Class Analysis Table [Mean(100%) and M.S.D]
	Match ID	Max	T0	24 hi	48 hi	72 hi	96 hi	120 hi	144 hi	Anova
	436	0.207842					0.207842			4.42341e-26
	493	0.46777				0.46777				8.41435e-21
	531	0.0916634				0.0916634				9.01924e-20
	351	0.53211						0.53211		2.70613e-19
	437	0.492837					0.492837			4.61741e-18
	619	0.0904398	0.0904398							3.27623e-17
	440	0.168473					0.168473			4.89132e-17
	341	0.32098						0.32098		6.63335e-17
	459	0.0904643					0.0904643			1.11939e-16
	438	0.290863					0.290863			3.47541e-16
	622	0.0620268	0.0620268							8.92424e-16
	339	0.0451931						0.0451931		4.14944e-15
	506	0.213839				0.213839				6.36438e-15
	623	0.0518633	0.0518633							1.08048e-13
	215	0.249063	0.209529	0.249063						1.37324e-13
	508	0.486764				0.486764				3.34035e-13
	258	0.716469							0.716469	3.52479e-13
	620	0.0658361	0.0658361							5.17418e-13
	621	0.115106	0.115106							6.89428e-13
	424	0.0761067					0.0761067			1.7565e-12
	270	0.488209							0.488209	2.1769e-12
	269	0.269833							0.269833	2.73081e-12
	502	0.121007				0.121007				3.91117e-12
	191	0.941358	0.0149041	0.192311		0.941358				5.02307e-12
	441	0.716136					0.716136			5.1546e-12
	347	0.344246						0.344246		1.56506e-11
	497	0.681112				0.681112				3.32428e-11
	267	0.403412							0.403412	3.58486e-11
	256	0.440821							0.440821	4.04014e-11
	507	0.295296				0.295296				5.9707e-11
	50	0.535744	0.438892	0.535744			0.524217	0.358352	0.269169	1.29645e-10
	426	0.243575					0.243575			2.0673e-10
	596	0.0589365		0.0589365						2.99395e-10
	344	0.202384						0.202384		3.12793e-10
	353	0.102642						0.102642		4.499e-10
	430	1.07027					1.07027			4.56873e-10
	345	0.977663						0.977663		7.36608e-10
	592	0.400139		0.400139						1.27122e-09
	595	0.321763		0.321763						1.50934e-09
	552	0.414817			0.414817					1.62532e-09
	277	0.562148							0.562148	1.90842e-09
	350	0.494334						0.494334		2.7216e-09
	495	0.258341				0.258341				3.42675e-09
	509	0.307761				0.307761				4.3223e-09
	443	0.15145					0.15145			5.55259e-09
	186	0.0956597	0.0636793			0.0956597				6.0724e-09
	131	0.116753	0.0564877	0.116753			0.0156565	0.116717		6.7507e-09
	161	0.0635099	0.0635099				0.0354325			1.39834e-08
	425	0.44246					0.44246			1.54882e-08
	427	0.417217					0.417217			2.08953e-08
	261	0.229723							0.229723	3.47537e-08
	255	0.177303							0.177303	4.21623e-08
	217	0.179039	0.0583238	0.179039						4.77422e-08
	527	0.770597				0.770597				5.16578e-08
	45	0.156177	0.0574633						0.156177	8.25266e-08
	503	0.102003				0.102003				1.59769e-07
	501	0.33769				0.33769				1.84915e-07
	133	0.227564	0.227564	0.152224			0.0234668	0.0699701		1.88587e-07
	223	0.114307	0.066885	0.114307						2.27075e-07
	423	0.244648					0.244648			3.4607e-07
	230	1.21253	0.309664	0.273564	0.370913	0.551136	1.21253	0.23508	0.86911	3.47955e-07
	174	0.170006	0.101202	0.0298874	0.170006		0.0935472			3.9052e-07
	564	0.917937			0.917937					5.05226e-07
	342	0.116008						0.116008		5.92835e-07
	346	0.142131						0.142131		6.32224e-07
	62	0.115901	0.0123332						0.115901	6.3665e-07
	172	0.222748	0.015754				0.222748			7.17817e-07
	284	0.782228							0.782228	7.95395e-07
	442	0.156539					0.156539			8.48944e-07
	83	0.185147	0.110944						0.185147	1.05005e-06
	75	0.244591	0.244591	0.184732					0.0239073	1.31764e-06
	525	0.0810454				0.0810454				1.43362e-06
	278	0.137826							0.137826	2.17254e-06
	444	0.129207					0.129207			2.50593e-06
	241	0.598426	0.137073	0.0462778	0.114028	0.154325	0.598426	0.180523	0.307748	4.82876e-06
	47	0.169102	0.0302577	0.0578899		0.169102		0.0305142	0.161045	5.38042e-06
	23	0.0634453	0.055984						0.0634453	6.25757e-06
	563	0.663475			0.663475					7.80911e-06
	130	0.322898	0.286988			0.322898		0.26529		8.76467e-06
	70	0.1774	0.1774	0.0784592		0.109508			0.0390651	8.80218e-06
	367	2.269						2.269		1.06292e-05
	245	0.11666							0.11666	1.10262e-05
	226	0.0793659	0.0159143	0.0793659						1.41077e-05
	554	0.356789			0.356789					1.54214e-05
	17	0.148998	0.115074	0.110741	0.148998	0.141605			0.0179536	1.56043e-05
	233	1.0154	0.167965	0.21063	0.187887	0.400233	0.679897	0.517582	1.0154	1.6323e-05
	549	0.296523			0.296523					1.85178e-05
	526	0.10689				0.10689				1.97948e-05
	48	0.17047	0.17047	0.0964981	0.168256				0.157765	1.99326e-05
	115	0.378862	0.378862	0.364336			0.161942	0.187051		2.06367e-05
	61	0.994389	0.470362	0.554548	0.442359		0.922382		0.994389	2.2891e-05
	53	1.21439	0.980336	0.432145	1.21439			0.649071	0.439101	2.85198e-05
	362	0.0427356						0.0427356		3.21066e-05
	280	0.107197							0.107197	3.48226e-05
	454	0.0987682					0.0987682			3.49419e-05
	469	0.176504					0.176504			3.52487e-05
	363	0.428958						0.428958		3.63111e-05
	123	1.08586	0.396602					1.08586		3.65508e-05
	259	0.104242							0.104242	3.73112e-05
	200	0.17158	0.17158	0.0607574	0.163184					3.81152e-05
	260	0.369701							0.369701	3.88459e-05
	591	0.185696		0.185696						4.01881e-05
	308	0.55533							0.55533	4.02534e-05
	393	1.11799						1.11799		4.07324e-05
	488	0.0314701				0.0314701				4.08285e-05
	265	0.16407							0.16407	4.57059e-05
	244	0.342144							0.342144	4.59276e-05
	219	0.562606	0.0346572	0.562606						4.59835e-05
	349	0.098526						0.098526		4.75677e-05
	403	0.0397666						0.0397666		4.93883e-05
	169	0.401543	0.110202	0.106558	0.401543	0.148497	0.211462			5.19343e-05
	528	0.204806				0.204806				5.30348e-05
	516	0.234165				0.234165				5.44435e-05
	309	0.158904							0.158904	5.4841e-05
	529	0.0626772				0.0626772				5.54877e-05
	451	0.0995412					0.0995412			5.60894e-05
	49	0.283659	0.25486	0.103674	0.283659			0.256689	0.255668	5.67557e-05
	386	0.0634074						0.0634074		6.26892e-05
	590	0.514068		0.514068						6.74513e-05
	465	0.241361					0.241361			7.37431e-05
	127	0.805984	0.471889		0.805984			0.723158		7.44709e-05
	68	0.263094	0.148171		0.263094				0.02241	7.54261e-05
	463	0.182181					0.182181			7.7576e-05
	626	0.0561109	0.0561109							7.95045e-05
	435	0.219749					0.219749			8.59885e-05
	594	0.0890097		0.0890097						8.81251e-05
	492	0.281129				0.281129				8.82675e-05
	628	0.0333301	0.0333301							9.3158e-05
	468	0.0929871					0.0929871			9.47938e-05
	630	0.0616175	0.0616175							9.51684e-05
	185	0.908141	0.908141	0.874852	0.649378	0.582327				9.87385e-05
	179	0.204817	0.204817				0.0222883			9.88179e-05
	618	0.0544927	0.0544927							0.000100796
	466	0.224727					0.224727			0.000106062
	283	0.110793							0.110793	0.000111873
	375	0.103172						0.103172		0.000118639
	301	0.23281							0.23281	0.000121266
	530	0.419085				0.419085				0.000128195
	524	0.134467				0.134467				0.000130325
	558	0.218579			0.218579					0.000130667
	196	0.1403	0.1403			0.0901336				0.000138091
	555	2.5438			2.5438					0.000139523
	251	0.219246							0.219246	0.000142525
	384	0.596774						0.596774		0.00014756
	514	3.31589				3.31589				0.000149361
	272	0.244831							0.244831	0.00015312
	428	0.120156					0.120156			0.000163704
	439	1.39515					1.39515			0.000171595
	315	0.0996585							0.0996585	0.000175873
	276	0.080029							0.080029	0.000187839
	149	0.114167	0.114167					0.0183049		0.000189375
	307	0.352049							0.352049	0.000190003
	242	0.385241	0.034657	0.0880376	0.0810469	0.091857	0.385241	0.0721865	0.206555	0.000191955
	467	0.0780649					0.0780649			0.000192009
	449	0.180285					0.180285			0.000200694
	593	0.280983		0.280983						0.000201402
	523	0.0700295				0.0700295				0.000202822
	252	0.222967							0.222967	0.00020413
	247	0.312313							0.312313	0.00021613
	470	0.383507					0.383507			0.00022437
	448	0.103944					0.103944			0.000232659
	519	0.495165				0.495165				0.000236414
	116	0.255017	0.17073	0.11944	0.124712		0.255017	0.127276		0.000237981
	617	0.0357127	0.0357127							0.000241155
	471	0.362774					0.362774			0.000246492
	74	0.189874	0.164399						0.189874	0.000251089
	359	0.0811078						0.0811078		0.000263234
	250	0.210869							0.210869	0.000266464
	511	0.59196				0.59196				0.000267122
	235	0.354645	0.183646	0.174201	0.227384	0.338022	0.354645	0.120449	0.306031	0.000270875
	474	0.269361					0.269361			0.000273239
	500	0.127951				0.127951				0.000282049
	212	0.913245	0.144073		0.913245					0.000287616
	464	0.256364					0.256364			0.000293679
	202	0.32789	0.32789	0.198957	0.232889					0.00029733
	139	0.166363	0.00922378					0.166363		0.000303895
	456	0.255763					0.255763			0.000318166
	229	1.54687	0.449408	0.427369	0.507111	0.883775	1.54687	0.720668	1.19015	0.000330274
	432	0.17591					0.17591			0.000332178
	534	0.241534				0.241534				0.000338859
	447	0.167459					0.167459			0.000350763
	237	0.183555	0.120787	0.0649218	0.0569078	0.109295	0.183555	0.0267961	0.0866111	0.000357821
	606	0.0918715		0.0918715						0.000367755
	87	0.754825	0.385143	0.235109					0.754825	0.00039504
	567	0.15593			0.15593					0.00040102
	356	0.0746443						0.0746443		0.000403786
	453	0.624849					0.624849			0.00041579
	254	0.239597							0.239597	0.000416906
	475	0.361366					0.361366			0.000436123
	216	0.206947	0.202676	0.206947						0.000447226
	310	0.662851							0.662851	0.000453199
	249	0.393387							0.393387	0.0004593
	225	0.715832	0.715832	0.577057						0.00046008
	352	0.15561						0.15561		0.000473884
	204	0.334841	0.334841	0.22954	0.310578					0.000499821
	112	0.131028	0.101963	0.018617		0.0955031		0.131028		0.000514094
	355	0.0979337						0.0979337		0.00054019
	396	0.141441						0.141441		0.000620253
	343	0.192054						0.192054		0.000628526
	535	0.345415				0.345415				0.000634863
	487	0.109152				0.109152				0.000648418
	607	0.106406		0.106406						0.00066706
	168	0.253932	0.099265	0.0848051	0.253932	0.177204	0.134683			0.00076872
	80	0.0589544	0.0264386	0.0282792					0.0589544	0.000799432
	160	0.158314	0.0935691				0.158314			0.000832149
	433	0.394997					0.394997			0.000833217
	548	0.211528			0.211528					0.000876699
	205	0.0955388	0.0205236	0.018283	0.0955388					0.000949239
	302	0.0711714							0.0711714	0.000959756
	86	0.8464	0.8464					0.267781	0.195089	0.000964137
	253	0.0832802							0.0832802	0.0010249
	38	0.366631	0.0862207	0.366631	0.356887	0.245203		0.277553	0.128548	0.00104946
	608	0.100004		0.100004						0.00106777
	573	1.98392			1.98392					0.00108451
	429	0.609841					0.609841			0.00109184
	380	0.0962929						0.0962929		0.00116464
	570	0.106035			0.106035					0.0011811
	401	0.0331389						0.0331389		0.001188
	445	0.233811					0.233811			0.00126964
	165	0.107219	0.0578761	0.0592622			0.107219			0.0012711
	376	0.0672496						0.0672496		0.00130833
	478	0.0529508					0.0529508			0.00132071
	203	0.749634	0.749634	0.435669	0.652254					0.00134125
	211	0.207474	0.0584262		0.207474					0.00140169
	187	0.604971	0.604971			0.474729				0.00144044
	599	0.0545149		0.0545149						0.00145897
	3	0.808668	0.290557	0.267777	0.463061	0.507299	0.808668	0.432146	0.441726	0.00146295
	94	0.0619143	0.0619143						0.0314736	0.00152529
	119	0.827943	0.0505782		0.0473242	0.827943		0.0354934		0.00162936
	274	0.349631							0.349631	0.00166863
	224	0.0859515	0.031713	0.0859515						0.0017075
	520	0.461719				0.461719				0.00181497
	164	0.0707605	0.0484216	0.0489932			0.0707605			0.00186558
	85	0.370163	0.167662			0.215499			0.370163	0.00187679
	42	0.104778	0.0791324	0.0966031	0.0705918	0.104778		0.0819109	0.0638637	0.00203867
	601	0.0485099		0.0485099						0.00221264
	358	0.254781						0.254781		0.00233463
	494	0.095153				0.095153				0.0023822
	73	0.261869	0.261869	0.178582		0.210597	0.230321		0.196806	0.00240753
	234	0.57492	0.0267645	0.0668401	0.0332197	0.255777	0.208252	0.261154	0.57492	0.00246211
	246	0.105967							0.105967	0.00246502
	232	1.45557	0.382584	0.536423	0.472711	0.588604	0.960314	1.01104	1.45557	0.00256108
	59	2.39306	0.36449				2.39306	0.0182668	0.360758	0.00261535
	220	8.56389	8.56389	3.07177						0.00275979
	36	0.499642	0.339151			0.319214	0.499642	0.26686	0.421397	0.00278342
	104	0.171947	0.0854711	0.0432021		0.171947			0.0103815	0.00289645
	361	1.23335						1.23335		0.00321734
	188	0.397057	0.397057	0.332453		0.122542				0.00322941
	201	0.457085	0.332886	0.222994	0.457085					0.00330761
	504	0.103175				0.103175				0.00333327
	273	0.600406							0.600406	0.00333962
	167	0.0880951	0.0880951				0.0546417			0.00344462
	279	0.442757							0.442757	0.00349417
	218	0.328945	0.328945	0.0975839						0.0036087
	1	1.14649	0.0508777		0.135639				1.14649	0.0039028
	543	0.528434			0.528434					0.00391725
	560	0.129183			0.129183					0.00395456
	450	0.101672					0.101672			0.00443867
	30	0.413703	0.303809	0.227465	0.136339		0.413703		0.0991297	0.00444635
	39	0.182327	0.0899602			0.126981		0.182327	0.0209106	0.00483374
	559	0.119916			0.119916					0.00483995
	190	0.107024	0.107024	0.0582196	0.0877847	0.10502				0.00499711
	585	0.228519			0.228519					0.00511062
	505	0.90712				0.90712				0.00534109
	557	0.130624			0.130624					0.00545136
	117	0.678633	0.630547	0.25223	0.29895	0.258205	0.334241	0.678633		0.00552171
	515	0.501991				0.501991				0.0058045
	189	0.242039	0.19379			0.242039				0.00607256
	16	0.180677	0.120984	0.153782	0.0915146	0.180677		0.161285	0.107754	0.00607938
	602	0.105043		0.105043						0.00609682
	103	0.0675331	0.0675331						0.0151591	0.00613975
	562	0.227613			0.227613					0.00624245
	143	0.160721	0.0740094	0.160721				0.015622		0.00653112
	603	0.046557		0.046557						0.00665964
	78	0.184735	0.184735	0.179954		0.0973336	0.0828151	0.0733323	0.153082	0.00670368
	545	0.063729			0.063729					0.00680612
	264	0.292904							0.292904	0.00708185
	268	0.104081							0.104081	0.00750483
	21	0.14202	0.121804	0.141167	0.0995854	0.14202		0.0868793	0.0730368	0.007699
	574	0.101166			0.101166					0.00796002
	604	0.0901626		0.0901626						0.00800852
	597	0.437931		0.437931						0.00811565
	145	0.156176	0.152235	0.0512214	0.138948	0.114059		0.156176		0.00813393
	43	0.203174	0.100908	0.0979399	0.203174	0.170137	0.0708082		0.116217	0.00816458
	572	0.143754			0.143754					0.00833196
	522	0.153932				0.153932				0.00835494
	551	0.140112			0.140112					0.00836658
	340	0.618144						0.618144		0.00845699
	76	0.182664	0.182664	0.0876997			0.150911	0.15677	0.147206	0.00863031
	31	0.405004	0.0860111	0.281888	0.21303			0.405004	0.302669	0.00863163
	114	0.297154	0.178153	0.158824	0.297154	0.0646065		0.208531		0.00868698
	568	0.114864			0.114864					0.00876441
	120	0.837371	0.2705	0.638696			0.269207	0.837371		0.0090699
	571	0.465776			0.465776					0.00925178
	580	0.431884			0.431884					0.00932087
	54	5.30859	1.82378	5.30859				1.41796	2.92125	0.0108331
	159	0.514939	0.287851	0.185864	0.0942705		0.514939			0.0111837
	576	0.045017			0.045017					0.0130306
	95	0.0597174	0.0452408						0.0597174	0.0132254
	157	0.0929393	0.0929393				0.04015			0.0150121
	69	0.0753032	0.0753032						0.0522488	0.0162902
	128	0.0691477	0.0691477	0.0288554				0.023638		0.0164474
	565	0.0567625			0.0567625					0.0168041
	193	0.0836032	0.0836032	0.0808492		0.0475142				0.0179973
	158	0.748758	0.238305		0.175611		0.748758			0.0181612
	88	0.11499	0.11499				0.0807014	0.0238316	0.0133074	0.0185851
	600	0.0919754		0.0919754						0.0186908
	151	0.12865	0.121067		0.12865			0.0629988		0.0208503
	533	0.309888				0.309888				0.0210025
	198	0.352762	0.352762		0.174875					0.0210955
	633	0.0876181	0.0876181							0.0216923
	490	0.0928093				0.0928093				0.0216935
	141	0.15301	0.15301	0.150464		0.0941351		0.0565032		0.0216944
	326	0.0936429							0.0936429	0.021696
	406	0.0401422						0.0401422		0.021696
	521	0.447747				0.447747				0.0217025
	405	0.0735465						0.0735465		0.0217032
	364	0.30652						0.30652		0.0217233
	322	0.0932445							0.0932445	0.0217339
	624	0.0344872	0.0344872							0.0217396
	320	0.23151							0.23151	0.0217596
	291	0.052482							0.052482	0.0217598
	612	1.43195		1.43195						0.0217695
	611	0.148744		0.148744						0.0217929
	378	0.3502						0.3502		0.02181
	539	0.0515743				0.0515743				0.0218137
	631	0.162869	0.162869							0.0218161
	296	0.100393							0.100393	0.0218207
	379	0.0341035						0.0341035		0.0218632
	334	0.223105							0.223105	0.0218851
	421	0.217269						0.217269		0.0219407
	598	0.0618132		0.0618132						0.0219756
	613	0.208398		0.208398						0.0220063
	321	0.149373							0.149373	0.0220664
	486	0.0353499					0.0353499			0.0221177
	472	0.240141					0.240141			0.0221698
	178	0.268689	0.240795			0.268689	0.0350271			0.0221708
	538	0.069654				0.069654				0.0221999
	483	0.0762398					0.0762398			0.0223662
	382	0.203762						0.203762		0.0223806
	422	0.0335629						0.0335629		0.0224059
	285	0.0515728							0.0515728	0.0228105
	410	0.0528092						0.0528092		0.0229375
	288	0.062135							0.062135	0.0229642
	479	0.042225					0.042225			0.0230795
	314	0.0293745							0.0293745	0.0230887
	512	0.179382				0.179382				0.0230992
	476	0.0258971					0.0258971			0.0231063
	434	0.0821132					0.0821132			0.023157
	540	0.103846				0.103846				0.0232183
	627	0.010574	0.010574							0.0234183
	303	0.0298821							0.0298821	0.0234949
	333	0.0232545							0.0232545	0.0236033
	496	0.564962				0.564962				0.0237039
	518	0.182267				0.182267				0.0238433
	605	0.171008		0.171008						0.0238856
	329	0.117288							0.117288	0.0239998
	257	0.0370963							0.0370963	0.0240077
	577	0.333977			0.333977					0.0241008
	411	0.102854						0.102854		0.0241878
	625	0.0237145	0.0237145							0.0242771
	640	0.101172	0.101172							0.0244231
	287	0.0336439							0.0336439	0.024599
	298	0.0266609							0.0266609	0.0246396
	412	1.20944						1.20944		0.0247583
	615	0.0540663		0.0540663						0.0247835
	498	0.161714				0.161714				0.0249497
	491	0.108481				0.108481				0.024993
	389	0.0861552						0.0861552		0.0252867
	295	0.174471							0.174471	0.025537
	336	0.574847							0.574847	0.0263808
	387	0.0715168						0.0715168		0.0264155
	327	0.0417073							0.0417073	0.0264735
	366	0.171548						0.171548		0.0266697
	5	2.94018	1.99373	2.17671	2.35673	1.92066	2.44919	1.94906	2.94018	0.0267605
	263	0.0697525							0.0697525	0.0268497
	325	0.10811							0.10811	0.0269222
	184	0.0773726	0.0169145			0.0773726				0.0269988
	304	0.0492889							0.0492889	0.0270765
	636	0.0512406	0.0512406							0.0276866
	10	0.349225	0.185565	0.0827907	0.150639	0.132875	0.349225	0.170551	0.0509318	0.0282455
	635	0.00824207	0.00824207							0.0284174
	330	0.250961							0.250961	0.0286028
	305	0.117913							0.117913	0.0286184
	537	0.313729				0.313729				0.0287467
	536	0.24119				0.24119				0.0287506
	357	0.0724885						0.0724885		0.0287511
	317	0.0560227							0.0560227	0.0288929
	513	1.65592				1.65592				0.0292612
	517	0.183826				0.183826				0.0293462
	484	0.0517554					0.0517554			0.0293752
	58	1.57254	0.899552				1.57254		1.21002	0.0293866
	134	0.72949	0.308282					0.72949		0.0294716
	40	0.164884	0.077625	0.0732408	0.092198		0.0565673	0.112495	0.164884	0.0296599
	369	0.242552						0.242552		0.029678
	67	0.220762	0.0919344	0.0401886	0.220762	0.101168	0.115302		0.0345413	0.0297643
	409	0.120865						0.120865		0.0299055
	569	0.204187			0.204187					0.0305056
	579	0.0838786			0.0838786					0.0305197
	311	0.667435							0.667435	0.0305908
	281	0.0305815							0.0305815	0.0306459
	335	0.399545							0.399545	0.0308355
	477	0.263189					0.263189			0.0308567
	262	0.101411							0.101411	0.0310055
	462	1.53096					1.53096			0.0310227
	452	0.0964904					0.0964904			0.0313911
	532	0.118935				0.118935				0.0316448
	609	0.0834649		0.0834649						0.0318301
	354	0.0842566						0.0842566		0.0325899
	556	4.60774			4.60774					0.0326319
	392	0.0379014						0.0379014		0.0329401
	632	0.0120971	0.0120971							0.0334782
	243	0.147465	0.0745172	0.062904	0.0674076	0.146354	0.0801474	0.147465	0.069159	0.0339622
	473	0.242666					0.242666			0.034997
	32	0.269945	0.127451	0.133682	0.237605	0.0630037	0.0581979	0.0355943	0.269945	0.0350731
	381	0.0461225						0.0461225		0.0353848
	407	0.0742207						0.0742207		0.0357955
	416	0.100164						0.100164		0.03598
	415	0.298155						0.298155		0.0363158
	72	0.108113	0.0980316	0.108113					0.03209	0.0365524
	210	0.0723111	0.0360839		0.0723111					0.0373619
	385	0.0351577						0.0351577		0.0387973
	331	0.280387							0.280387	0.0391096
	13	0.107448	0.0976528	0.0799176	0.0461947	0.0593824	0.107448	0.00994588	0.0135826	0.0399998
	271	0.234884							0.234884	0.0401325
	553	0.423467			0.423467					0.0401617
	431	0.220605					0.220605			0.0410023
	297	0.0380016							0.0380016	0.0410048
	11	0.149895	0.106499	0.149895	0.0792382	0.139204	0.0375734	0.0255723	0.080119	0.0413693
	489	0.168896				0.168896				0.0414958
	510	1.66328				1.66328				0.0417364
	394	0.0171157						0.0171157		0.0417374
	446	0.118478					0.118478			0.0426244
	638	0.0193759	0.0193759							0.0428387
	221	0.312561	0.14156	0.312561						0.0442299
	541	0.101774				0.101774				0.0451243
	458	0.0939121					0.0939121			0.0453007
	374	0.0775781						0.0775781		0.0458394
	222	0.544007	0.544007	0.0238016						0.0458617
	397	0.0291689						0.0291689		0.0461015
	286	0.0456392							0.0456392	0.048859
	282	0.0334501							0.0334501	0.0499324
	629	0.221026	0.221026							0.0499967
	348	0.0753574						0.0753574		0.0500813
	147	0.0246004	0.0161188					0.0246004		0.0519807
	420	0.0533753						0.0533753		0.0520516
	300	0.0829105							0.0829105	0.0525628
	418	0.0703247						0.0703247		0.0528386
	82	0.467964	0.300632	0.25658		0.200001	0.225958	0.467964	0.257352	0.0529477
	294	0.0704474							0.0704474	0.0535191
	52	0.187233	0.154941	0.152246	0.187233	0.145046		0.0567036	0.048932	0.0536665
	18	0.209712	0.0974619	0.151723	0.165581	0.188754	0.209712	0.184282	0.159629	0.0537335
	125	0.318795	0.318795	0.188175	0.195846			0.145634		0.0542564
	417	0.0502995						0.0502995		0.0549256
	199	0.0807601	0.0765802	0.0689251	0.0807601					0.0550406
	547	0.102876			0.102876					0.0556735
	124	0.270233	0.0399272		0.190171			0.270233		0.055733
	324	0.0340029							0.0340029	0.0560678
	195	0.0654801	0.0482577		0.016788	0.0654801				0.0576911
	377	0.0357861						0.0357861		0.0577802
	566	0.29252			0.29252					0.0578904
	299	0.0365738							0.0365738	0.0580756
	266	0.319691							0.319691	0.0588559
	144	0.123989	0.0382091	0.123989	0.0901339			0.0279711		0.0592472
	63	0.22787	0.173081	0.108924	0.185918	0.079757		0.0697113	0.22787	0.0594028
	455	0.0390745					0.0390745			0.060393
	316	0.0711477							0.0711477	0.0614511
	485	0.0942232					0.0942232			0.0619368
	197	0.108881	0.0569743		0.108881					0.0619786
	313	0.114866							0.114866	0.0622245
	228	0.036234	0.00840179	0.036234						0.0626065
	293	0.122417							0.122417	0.063351
	582	0.293257			0.293257					0.0636386
	182	0.102929	0.0647172				0.102929			0.0641244
	360	0.070572						0.070572		0.0650399
	390	0.0597714						0.0597714		0.0651731
	414	0.113904						0.113904		0.0656014
	29	0.33837	0.134547	0.185618	0.33837	0.224331	0.174231		0.132466	0.0665126
	207	0.159094	0.0492049	0.0435467	0.159094					0.0665769
	25	0.195698	0.0863614			0.0901741		0.0754663	0.195698	0.0673417
	290	0.0929646							0.0929646	0.0674655
	192	0.0234615	0.0223775			0.0234615				0.0680724
	46	0.265662	0.0738913						0.265662	0.0685444
	152	0.225803	0.145679	0.225803				0.0475072		0.0691196
	395	0.0659477						0.0659477		0.0694637
	457	0.141021					0.141021			0.0696382
	183	0.0643938	0.0152238	0.0643938			0.0496887			0.071093
	19	0.0537636	0.0537636					0.0211445	0.0352791	0.0717817
	55	0.054995	0.054995	0.0351843					0.0301809	0.0722377
	399	0.0885276						0.0885276		0.0747803
	370	0.0331965						0.0331965		0.0751914
	306	0.188496							0.188496	0.0781319
	14	0.181575	0.102305	0.147541	0.150712	0.146825	0.181575	0.178625	0.179647	0.078517
	614	0.0293053		0.0293053						0.078931
	368	0.0949161						0.0949161		0.0793081
	460	0.0649373					0.0649373			0.080649
	20	0.203311	0.127783	0.126167	0.0964754	0.203311	0.128585	0.182379	0.0785988	0.0806673
	121	1.01217	0.560904	0.799015	0.934551	0.671777	0.546407	1.01217		0.0824589
	542	0.0581392				0.0581392				0.0825667
	413	1.89272						1.89272		0.0830917
	328	0.17031							0.17031	0.083667
	550	0.166533			0.166533					0.0840097
	106	0.176584	0.110047						0.176584	0.0849639
	12	0.299818	0.268942	0.245745	0.299818	0.285652	0.238475	0.177082	0.155231	0.0867351
	135	0.591174	0.259224	0.181327		0.34938		0.591174		0.087496
	318	0.0969439							0.0969439	0.0877046
	6	0.160469	0.00598743				0.160469		0.0361928	0.0884615
	402	0.0561147						0.0561147		0.0887507
	634	0.0489226	0.0489226							0.0889191
	337	0.185572							0.185572	0.0892944
	338	0.0850814							0.0850814	0.0893614
	71	0.116057	0.0552235					0.116057	0.058605	0.0899247
	289	0.0575432							0.0575432	0.0914569
	637	0.0840342	0.0840342							0.0917103
	332	0.0437546							0.0437546	0.093622
	102	0.352428	0.0472077		0.352428				0.129243	0.0939297
	578	0.194022			0.194022					0.0942308
	129	0.139833	0.0429623				0.139833	0.127202		0.0961709
	383	0.901602						0.901602		0.0963364
	92	0.77287	0.586068	0.594672	0.469928	0.484894	0.53936	0.579859	0.77287	0.0966805
	481	0.828517					0.828517			0.0977839
	84	0.149448	0.149448		0.0141309		0.0375509		0.0258608	0.098605
	312	0.055675							0.055675	0.0993334
	136	0.429196	0.0543078		0.382019			0.429196		0.102197
	610	0.126476		0.126476						0.105032
	586	0.650879			0.650879					0.105553
	162	3.4999	3.4999	0.767597			1.50751			0.108067
	408	0.108037						0.108037		0.109406
	126	3.81781	0.827185			3.81781		2.31135		0.110182
	138	0.0690232	0.0690232					0.0262411		0.111798
	391	0.0614045						0.0614045		0.112301
	404	0.0624665						0.0624665		0.112846
	561	0.145622			0.145622					0.114429
	142	0.0492286	0.0385686			0.0460701		0.0492286		0.114753
	546	0.0984232			0.0984232					0.11478
	99	0.112323	0.112323						0.0571428	0.117203
	373	0.0709942						0.0709942		0.11875
	581	1.15634			1.15634					0.120436
	588	0.07309			0.07309					0.122394
	227	0.170671	0.0200952	0.170671						0.123045
	97	0.164758	0.0408889			0.0489525		0.033968	0.164758	0.123873
	214	1.12245	1.09512	1.12245						0.127181
	461	0.1405					0.1405			0.128698
	419	0.102324						0.102324		0.129087
	584	0.0588106			0.0588106					0.133277
	156	0.575824	0.575824				0.549622			0.133576
	616	0.0293751		0.0293751						0.140417
	575	0.551386			0.551386					0.14076
	482	1.66194					1.66194			0.142892
	170	0.127149	0.0546647		0.127149		0.121214			0.150031
	248	0.52504							0.52504	0.153416
	132	0.492824	0.421174	0.219076	0.415371	0.426227	0.492824	0.43882		0.153556
	480	0.105116					0.105116			0.157922
	194	0.327504	0.266451		0.118517	0.327504				0.160066
	587	0.4378			0.4378					0.160513
	176	0.535975	0.42321		0.535975		0.165912			0.162193
	239	0.446217	0.446217	0.391956	0.40708	0.29299	0.300089	0.418249	0.44072	0.162233
	400	0.658165						0.658165		0.16229
	398	0.101369						0.101369		0.163057
	365	0.0289073						0.0289073		0.16536
	639	0.0521133	0.0521133							0.166062
	64	0.614277	0.299598	0.335224		0.201523	0.220418	0.614277	0.256489	0.166592
	51	0.0926599	0.0926599	0.0727956		0.0488206	0.0616527	0.0759367	0.0578676	0.168087
	89	0.337901	0.337901		0.219676	0.123693	0.144456		0.273379	0.172629
	109	0.157994	0.100272						0.157994	0.178875
	544	0.549829			0.549829					0.182739
	181	0.119831	0.119831	0.0551239			0.0520327			0.18378
	56	1.07585	0.345833	0.746468					1.07585	0.184719
	146	0.0276075	0.0189209					0.0276075		0.185009
	372	0.0382635						0.0382635		0.185469
	105	0.055291	0.0367547						0.055291	0.186356
	275	1.17823							1.17823	0.186505
	118	0.420522	0.108913		0.0862454	0.0859014	0.420522	0.171637		0.188886
	77	0.0835355	0.0835355						0.0100404	0.191642
	499	0.487395				0.487395				0.193967
	166	0.0412512	0.0412512				0.0288279			0.194911
	66	0.10739	0.0680773						0.10739	0.195173
	100	0.0562821	0.0562821				0.0257877		0.0466223	0.19575
	101	0.0574668	0.0357156						0.0574668	0.200205
	79	0.24572	0.24572		0.105629			0.028305	0.0925157	0.202514
	388	0.0257015						0.0257015		0.2045
	371	0.118763						0.118763		0.20561
	175	0.0622743	0.0622743				0.0305817			0.208587
	41	0.274417	0.0329793				0.159892	0.274417	0.0989483	0.227117
	81	0.0684067	0.0684067					0.0344791	0.0315061	0.232678
	8	0.81036	0.548764	0.538982	0.597541	0.501776	0.81036	0.524687	0.743204	0.236297
	0	2.61747	0.373828		0.410541	0.435944		2.61747	0.163349	0.249407
	292	0.130945							0.130945	0.253994
	60	0.140771	0.140771	0.0748379	0.0807767			0.0602978	0.116701	0.25716
	208	0.602678	0.134115	0.368484	0.602678					0.259435
	323	0.0921871							0.0921871	0.274848
	90	0.157946	0.127502	0.157946	0.110996	0.103678	0.0851651	0.111498	0.0769091	0.27628
	319	0.120354							0.120354	0.283569
	93	0.0610037	0.0610037						0.0247361	0.28509
	37	0.348622	0.348622	0.18096	0.171312	0.150439	0.324976		0.249372	0.285936
	236	0.653072	0.554506	0.636846	0.647458	0.395583	0.653072	0.416444	0.463408	0.291781
	15	0.316023	0.301159	0.316023	0.315848	0.315905	0.153352	0.246482	0.252008	0.302486
	91	0.417944	0.288769	0.273769	0.273169	0.345921	0.307929	0.383727	0.417944	0.302765
	9	0.304681	0.304681	0.24456	0.202	0.272435	0.19509	0.145066	0.202101	0.303259
	583	0.0789772			0.0789772					0.309547
	96	0.0444523	0.017527				0.0444523		0.0287212	0.322326
	110	0.0122813	0.0104854						0.0122813	0.330925
	34	3.13541	2.65432	3.13541	1.55296	2.43793	2.81649	2.26902	2.10283	0.342055
	140	0.074901	0.010394			0.0339216	0.0228671	0.074901		0.346363
	98	0.0740016	0.053372					0.0740016	0.0343842	0.348618
	209	0.11852	0.0447528		0.11852					0.366832
	589	0.0875001			0.0875001					0.366965
	2	1.08599	0.808489	0.822726	0.693524	0.855334	1.08599	0.802365	0.630687	0.369035
	163	0.0510587	0.0300149				0.0510587			0.397129
	122	0.724828	0.428235	0.715714	0.724828		0.225195	0.675336		0.40719
	238	0.166811	0.162296	0.150734	0.166811	0.091236	0.144225	0.0996836	0.159395	0.408922
	113	1.51766	0.396628	0.411382			0.103782	1.51766		0.41982
	180	0.0526688	0.0240714				0.0526688			0.432119
	24	0.165845	0.113887	0.153284	0.0729417	0.150656	0.129174	0.0883361	0.165845	0.438827
	206	0.0280676	0.0280676		0.0232461					0.441316
	153	0.0479776	0.0204836	0.0414898				0.0479776		0.446015
	111	0.0470695	0.0388651				0.0272478		0.0470695	0.48039
	173	0.0156191	0.00676824				0.0156191			0.492724
	177	0.0338396	0.0338396				0.0184965			0.504827
	150	0.0352129	0.0352129		0.03219			0.0178138		0.50661
	65	0.0320589	0.0320589						0.0187859	0.508176
	108	0.115689	0.115689						0.0727969	0.511369
	148	0.0114719	0.00734204					0.0114719		0.512087
	137	0.0194711	0.0194711					0.0125807		0.512482
	107	0.0416994	0.0287505						0.0416994	0.515015
	44	0.0482403	0.0482403						0.0358762	0.517564
	154	0.0221062	0.0179699					0.0221062		0.519916
	155	0.11609	0.11609				0.106296			0.52183
	57	2.59677	0.0901653	0.610476	2.59677	0.459077	0.183426	0.405864	0.204539	0.547114
	26	0.70112	0.550122	0.653648	0.521372	0.558629	0.70112	0.511086	0.606326	0.550403
	35	1.15884	0.763561	1.00963	0.492845	1.15884	0.427191	1.00781	0.573214	0.572327
	213	0.0353208	0.00456369		0.0353208					0.631095
	28	4.15296	2.9952	4.15296	2.57492	3.61273	3.8618	3.12626	3.14788	0.695235
	171	0.344649	0.261821	0.225296	0.17805	0.18514	0.344649			0.759852
	27	9.49269	6.07559	6.66454	5.54813	9.49269	7.10198	6.07279	7.47341	0.762323
	4	0.926715	0.690613	0.813327	0.759063	0.926715	0.793143	0.789931	0.637829	0.825689
	7	0.559349	0.404756	0.456444	0.559349	0.489448	0.431999	0.46933	0.384768	0.831626
	240	0.348365	0.281686	0.348365	0.324676	0.339937	0.271611	0.339381	0.325209	0.881018
	22	0.39138	0.332859	0.377118	0.32583	0.35117	0.39138	0.285956	0.318008	0.881823
	231	2.89305	2.57752	2.89305	2.81654	2.74345	2.5258	2.34751	2.26606	0.91355
	33	0.517146	0.494568	0.368727	0.341435	0.517146	0.399501	0.350883	0.366499	0.953009
